# Supplementary material for: InsuLock: A Weakly Supervised Learning Approach for Accurate Insulator Prediction, and Variant Impact Quantification
Source: Genes (Basel). 2022 Mar 30;13(4):621. doi: 10.3390/genes13040621 (PMC9026820; doi:10.3390/genes13040621)
Supplement: Supplementary file 1 [file genes-13-00621-s001.zip]

Archive with 1 entries (1 files):
- genes-1599020-supplementary.pdf
